# Supplementary material for: Predictive Performance of the FRAX Tool Calibrated for Spain vs. an Age and Sex Model: Prospective Cohort Study with 9082 Women and Men Followed for up to 8 Years
Source: J Clin Med. 2022 Apr 25;11(9):2409. doi: 10.3390/jcm11092409 (PMC9101808; doi:10.3390/jcm11092409)
Supplement: Supplementary file 1 [file jcm-11-02409-s001.zip]

Archive with 1 entries (1 files):
- jcm-1690062-supplementary.pdf
